# Supplementary material for: Trauma Exposure Response: How Secondary Trauma Affects Personal and Professional Life
Source: MedEdPORTAL. 2021 Nov 22;17:11192. doi: 10.15766/mep_2374-8265.11192 (PMC8607743; doi:10.15766/mep_2374-8265.11192)
Supplement: Supplementary file 1 — Facilitator Guide.docxTrauma Exposure Response Presentation.pptxTrauma Exposure Response Handout.docxSmall-Group Exercises and Reflection Questions.docxPostsession Evaluation.docx [file mep_2374-8265.11192-s001.zip]

Archive with 6 entries (6 files):
- A. Facilitator Guide.docx
- B. Trauma Exposure Response Presentation.pptx
- C. Trauma Exposure Response Handout.docx
- E. Postsession Evaluation.docx
- D. Small-Group Exercises and Reflection Questions.docx
- Educational_Summary_Report_11192.pdf
